# Supplementary material for: Binding Free Energy Analysis of Colicin D, E3 and E8 to Their Respective Cognate Immunity Proteins Using Computational Simulations
Source: Molecules. 2025 Mar 12;30(6):1277. doi: 10.3390/molecules30061277 (PMC11944403; doi:10.3390/molecules30061277)
Supplement: Supplementary file 1 [file molecules-30-01277-s001.zip]

Archive with 1 entries (1 files):
- molecules-3479788-supplementary.pdf
